# Supplementary material for: Genome-wide investigation of SnRK2 gene family in two jute species: Corchorus olitorius and Corchorus capsularis
Source: J Genet Eng Biotechnol. 2023 Jan 18;21:5. doi: 10.1186/s43141-022-00453-x (PMC9849630; doi:10.1186/s43141-022-00453-x)
Supplement: Supplementary file 3 — Additional file 3: Table S1. Details of RNA-Seq transcriptome data used for expression analysis of SnRK2 genes in C. capsularis and C. olitorius. Table S2. Identity percentage of similarity in amino acid sequence of paralogous SnRK2 genes. Table S3. Length of the second through the eight exons of SnRK2 genes (data as gff3 format). Table S4. Structural analyses of the SnRK2 proteins in both Corchorus species. Table S5. Gene Ontology (GO) annotation details for Co and CcSnRK2 proteins in both Corchorus species. Table S6. Promoter analysis of SnRK2s genes of two jute species using PlantCare database. Table S7. Promoter analysis of SnRK2s genes of two jutre species using PLACE database. Table S8. Differentially expressed SnRK2 genes in in different plant parts (a), and against waterlogging (b), Salinity (c) & Drought (d) condition. Table S9. Genome-wide identification and classification of SnRK2 genes in 21 plant species. [file 43141_2022_453_MOESM3_ESM.xlsx]

## Sheet: Table S1
	Table S1 Details of RNA-Seq transcriptome data used for expression analysis of SnRK2 genes in C. capsularis and C. olitorius
	Stress	Bioproject	SRA data	Corchorus species	Treatment	Tissue	Age/Stage	Replication	Sample Name	Manuscript Title
	Tissue specific different growth stages	PRJNA215141	SRR5046782	C. olitorius	No treatment	Whole seedlings (SD)	4 days old axenically grown etiolated seedlings grown on wet blotting paper in dark growth chamber	C.olitorius_Seedlings_RNA-Seq_Rep_1	Co_SD1	Comparative genomics of two jute species and insight into fibre biogenesis
			SRR5046783	C. olitorius	No treatment			C.olitorius_Seedlings_RNA-Seq_Rep_2	Co_SD2
			SRR5046784	C. olitorius	No treatment			C.olitorius_Seedlings_RNA-Seq_Rep_3	Co_SD3
		PRJNA597180	SRR10828710	C. olitorius	No treatment	Leaf Tissues of Vegetative Growth Period (LVGP)	1m long plant leaf tissue	C.olitorius_LVGP_RNA-Seq_Rep_1	Co_LVGP1	Comprehensive transcriptome analysis and tissue-specific profiling of gene expression in jute (Corchorus olitorius L.)
			SRR10828709	C. olitorius	No treatment	Leaf Tissues of Vegetative Growth Period (LVGP)	1m long plant leaf tissue	C.olitorius_LVGP_RNA-Seq_Rep_2	Co_LVGP2
			SRR10828708	C. olitorius	No treatment	Leaf Tissues of Vegetative Growth Period (LVGP)	1m long plant leaf tissue	C.olitorius_LVGP_RNA-Seq_Rep_3	Co_LVGP3
		PRJNA215141	SRR5040254	C. olitorius	No treatment	Stem (ST)	Young Developing Stem	C.olitorius_ST_RNA-Seq_Rep_1	Co_ST1	Comparative genomics of two jute species and insight into fibre biogenesis
			SRR5040283	C. olitorius	No treatment	Stem (ST)	Young Developing Stem	C.olitorius_ST_RNA-Seq_Rep_2	Co_ST2
			SRR5040284	C. olitorius	No treatment	Stem (ST)	Young Developing Stem	C.olitorius_ST_RNA-Seq_Rep_3	Co_ST3
		PRJNA215141	SRR5046776	C. olitorius	No treatment	A 10 cm section of the of the stem located 5-7 cm below the top of the plant (FC)	45 days old plant	C.olitorius_FiberCell_RNA-Seq_Rep_	Co_FC1	Comparative genomics of two jute species and insight into fibre biogenesis
			SRR5046777	C. olitorius	No treatment		45 days old plant	C.olitorius_FiberCell_RNA-Seq_Rep_2	Co_FC2
			SRR5046778	C. olitorius	No treatment		45 days old plant	C.olitorius_FiberCell_RNA-Seq_Rep_3	Co_FC3
		PRJNA597180	SRR10828701	C. olitorius	No treatment	Bast of Vegetative Growth Period, (BVGP)	Vegetative Growth Period (1.5 m per plant)	C.olitorius_BVGP_RNA-Seq_Rep_1	Co_BVGP1	Comprehensive transcriptome analysis and tissue-specific profiling of gene expression in jute (Corchorus olitorius L.)
			SRR10828700	C. olitorius	No treatment	Bast of Vegetative Growth Period, (BVGP)	Vegetative Growth Period (1.5 m per plant)	C.olitorius_BVGP_RNA-Seq_Rep_2	Co_BVGP2
			SRR10828699	C. olitorius	No treatment	Bast of Vegetative Growth Period, (BVGP)	Vegetative Growth Period (1.5 m per plant)	C.olitorius_BVGP_RNA-Seq_Rep_3	Co_BVGP3
			SRR10828707	C. olitorius	No treatment	Mature Flowers (MF)	Mature Flowers	C.olitorius_MF_RNA-Seq_Rep_1	Co_MF1
			SRR10828706	C. olitorius	No treatment	Mature Flowers (MF)	Mature Flowers	C.olitorius_MF_RNA-Seq_Rep_2	Co_MF2
			SRR10828705	C. olitorius	No treatment	Mature Flowers (MF)	Mature Flowers	C.olitorius_MF_RNA-Seq_Rep_3	Co_MF3
			SRR10828698	C. olitorius	No treatment	Fruits < 0.8 cm in diameter (FT)	Fruit at early stage	C.olitorius_FT_RNA-Seq_Rep_1	Co_FT_1
			SRR10828722	C. olitorius	No treatment	Fruits < 0.8 cm in diameter (FT)	Fruit at early stage	C.olitorius_FT_RNA-Seq_Rep_2	Co_FT_2
			SRR10828721	C. olitorius	No treatment	Fruits < 0.8 cm in diameter (FT)	Fruit at early stage	C.olitorius_FT_RNA-Seq_Rep_3	Co_FT_3
		PRJNA215142	SRR5046779	C. capsularis	No treatment	Whole seedlings (SD)	4 days old axenically grown etiolated seedlings grown on wet blotting paper in dark growth chamber	C.capsularis_Seedlings_RNA-Seq_Rep_1	Cc_SD1	Comparative genomics of two jute species and insight into fibre biogenesis
			SRR5046780	C. capsularis	No treatment			C.capsularis_Seedlings_RNA-Seq_Rep_2	Cc_SD2
			SRR5046781	C. capsularis	No treatment			C.capsularis_Seedlings_RNA-Seq_Rep_3	Cc_SD3
		PRJNA612788	SRR11912308	C. capsularis	No treatment	Leaf Tissues of Vegetative Growth Period (LVGP)	Leaf Tissues of Vegetative Growth Period (1m height)	C.capsularis_LVGP_RNA-Seq_Rep_1	Cc_LVGP1	Gene coexpression network analysis and tissue-specific profiling of gene expression in jute (Corchorus capsularis L.)
			SRR11912307	C. capsularis	No treatment	Leaf Tissues of Vegetative Growth Period (LVGP)	Leaf Tissues of Vegetative Growth Period (1m height)	C.capsularis_LVGP_RNA-Seq_Rep_2	Cc_LVGP2
			SRR11912306	C. capsularis	No treatment	Leaf Tissues of Vegetative Growth Period (LVGP)	Leaf Tissues of Vegetative Growth Period (1m height)	C.capsularis_LVGP_RNA-Seq_Rep_3	Cc_LVGP3
		PRJNA215142	SRR5040295	C. capsularis	No treatment	Stem (ST)	Young Developing Stem	C.capsularis_ST_RNA-Seq_Rep_1	Cc_ST1	Comparative genomics of two jute species and insight into fibre biogenesis
			SRR5040296	C. capsularis	No treatment	Stem (ST)	Young Developing Stem	C.capsularis_ST_RNA-Seq_Rep_2	Cc_ST2
			SRR5040297	C. capsularis	No treatment	Stem (ST)	Young Developing Stem	C.capsularis_ST_RNA-Seq_Rep_3	Cc_ST3
		PRJNA215142	SRR5046773	C. capsularis	No treatment	A 10 cm section of the of the stem located 5-7 cm below the top of the plant (FC)	45 days old plant	C.capsularis_FiberCell_RNA-Seq_Rep_1	Cc_FC1	Comparative genomics of two jute species and insight into fibre biogenesis
			SRR5046774	C. capsularis	No treatment		45 days old plant	C.capsularis_FiberCell_RNA-Seq_Rep_2	Cc_FC2
			SRR5046775	C. capsularis	No treatment		45 days old plant	C.capsularis_FiberCell_RNA-Seq_Rep_3	Cc_FC3
		PRJNA612788	SRR11912323	C. capsularis	No treatment	Bast of Vegetative Growth Period, (BVGP)	Vegetative Growth Period (1.5 m per plant)	C.capsularis_BVGP_RNA_Seq_Rep_1	Cc_BVGP1	Gene coexpression network analysis and tissue-specific profiling of gene expression in jute (Corchorus capsularis L.)
			SRR11912322	C. capsularis	No treatment	Bast of Vegetative Growth Period, (BVGP)	Vegetative Growth Period (1.5 m per plant)	C.capsularis_BVGP_RNA_Seq_Rep_2	Cc_BVGP2
			SRR11912312	C. capsularis	No treatment	Bast of Vegetative Growth Period, (BVGP)	Vegetative Growth Period (1.5 m per plant)	C.capsularis_BVGP_RNA_Seq_Rep_3	Cc_BVGP3
			SRR11912313	C. capsularis	No treatment	Mature Flowers (MF)	Mature Flowers	C.capsularis_MF_RNA_Seq	Cc_MF
			SRR11912319	C. capsularis	No treatment	Fruits < 0.8 cm in diameter (FT)	Fruit at early stage	C.capsularis_FT_RNASeq_Rep_1	Cc_FT_1
			SRR11912318	C. capsularis	No treatment	Fruits < 0.8 cm in diameter (FT)	Fruit at early stage	C.capsularis_FT_RNASeq_Rep_2	Cc_FT_2
			SRR11912317	C. capsularis	No treatment	Fruits < 0.8 cm in diameter (FT)	Fruit at early stage	C.capsularis_FT_RNASeq_Rep_3	Cc_FT_3
	Waterlogging	PRJNA215141	SRR12342820	C. olitorius	Waterlogged 0h	Tap Root	75 days after sowing	Root 0hr _Rep1	C.olitorius_Tap-root_0h_Rep1	Not yet Published
			SRR12342819	C. olitorius	Waterlogged 0h	Tap Root	75 days after sowing	Root 0hr _Rep2	C.olitorius_Tap-root_0h_Rep2
			SRR12342818	C. olitorius	Waterlogged 4h	Tap Root	75 days after sowing	Root 4h_Rep1	C.olitorius_Tap-root_4h_Rep1
			SRR12342817	C. olitorius	Waterlogged 4h	Tap Root	75 days after sowing	Root 4h_Rep2	C.olitorius_Tap-root_4h_Rep2
			SRR12342816	C. olitorius	Waterlogged 8h	Tap Root	75 days after sowing	Root 8h_Rep1	C.olitorius_Tap-root_8h_Rep1
			SRR12342815	C. olitorius	Waterlogged 8h	Tap Root	75 days after sowing	Root 8h_Rep2	C.olitorius_Tap-root_8h_Rep2
			SRR12342814	C. olitorius	Waterlogged 12h	Tap Root	75 days after sowing	Root 12h_Rep1	C.olitorius_Tap-root_12h_Rep1
			SRR12342813	C. olitorius	Waterlogged 12h	Tap Root	75 days after sowing	Root 12h_Rep2	C.olitorius_Tap-root_12h_Rep2
		PRJNA215142	SRR12342670	C. capsularis	Waterlogged 0h	Tap Root	75 days after sowing	Root 0hr _Rep1	C.capsularis_Tap-root_0h_Rep1
			SRR12342669	C. capsularis	Waterlogged 0h	Tap Root	75 days after sowing	Root 0hr _Rep2	C.capsularis_Tap-root_0h_Rep2
			SRR12342668	C. capsularis	Waterlogged 4h	Tap Root	75 days after sowing	Root 4h_Rep1	C.capsularis_Tap-root_4h_Rep1
			SRR12342667	C. capsularis	Waterlogged 4h	Tap Root	75 days after sowing	Root 4h_Rep2	C.capsularis_Tap-root_4h_Rep2
			SRR12342666	C. capsularis	Waterlogged 8h	Tap Root	75 days after sowing	Root 8h_Rep1	C.capsularis_Tap-root_8h_Rep1
			SRR12342665	C. capsularis	Waterlogged 8h	Tap Root	75 days after sowing	Root 8h_Rep2	C.capsularis_Tap-root_8h_Rep2
			SRR12342664	C. capsularis	Waterlogged 12h	Tap Root	75 days after sowing	Root 12h_Rep1	C.capsularis_Tap-root_12h_Rep1
			SRR12342663	C. capsularis	Waterlogged 12h	Tap Root	75 days after sowing	Root 12h_Rep2	C.capsularis_Tap-root_12h_Rep2
	Salinity	PRJNA412422	SRR6308432	C. capsularis	Control	leaf	9 leaf stage	YYCL Replicate = biological replicate 1	YYCL1	De novo transcriptome sequencing of two cultivated jute species under salinity stress
			SRR6308433	C. capsularis	Control	leaf	9 leaf stage	YYCL Replicate = biological replicate 2	YYCL2
			SRR6308434	C. capsularis	Control	leaf	9 leaf stage	YYCL Replicate = biological replicate 3	YYCL3
			SRR6308435	C. capsularis	Control	root	9 leaf stage	YYCR Replicate = biological replicate 1	YYCR1
			SRR6308436	C. capsularis	Control	root	9 leaf stage	YYCR Replicate = biological replicate 2	YYCR2
			SRR6308437	C. capsularis	Control	root	9 leaf stage	YYCR Replicate = biological replicate 3	YYCR3
			SRR6308438	C. capsularis	250mM NaCl	leaf	9 leaf stage	YYSL Replicate = biological replicate 1	YYSL1
			SRR6308439	C. capsularis	250mM NaCl	leaf	9 leaf stage	YYSL Replicate = biological replicate 2	YYSL2
			SRR6308440	C. capsularis	250mM NaCl	leaf	9 leaf stage	YYSL Replicate = biological replicate 3	YYSL3
			SRR6308441	C. capsularis	250mM NaCl	root	9 leaf stage	YYSR Replicate = biological replicate 1	YYSR1
			SRR6308442	C. capsularis	250mM NaCl	root	9 leaf stage	YYSR Replicate = biological replicate 2	YYSR2
			SRR6308443	C. capsularis	250mM NaCl	root	9 leaf stage	YYSR Replicate = biological replicate 3	YYSR3
		PRJNA400785	SRR6308368	C. olitorius	Control	leaf	9 leaf stage	NYCL Replicate = biological replicate 1	NYCL1	Salt-Stress Response Mechanisms Using de Novo Transcriptome Sequencing of Salt-Tolerant and Sensitive Corchorus spp. Genotypes
			SRR6308369	C. olitorius	Control	leaf	9 leaf stage	NYCL Replicate = biological replicate 2	NYCL2
			SRR6308370	C. olitorius	Control	leaf	9 leaf stage	NYCL Replicate = biological replicate 3	NYCL3
			SRR6308371	C. olitorius	Control	root	9 leaf stage	NYCR Replicate = biological replicate 1	NYCR1
			SRR6308372	C. olitorius	Control	root	9 leaf stage	NYCR Replicate = biological replicate 2	NYCR2
			SRR6308373	C. olitorius	Control	root	9 leaf stage	NYCR Replicate = biological replicate 3	NYCR3
			SRR6308374	C. olitorius	250mM NaCl	leaf	9 leaf stage	NYSL Replicate = biological replicate 1	NYSL1
			SRR6308375	C. olitorius	250mM NaCl	leaf	9 leaf stage	NYSL Replicate = biological replicate 2	NYSL2
			SRR6308376	C. olitorius	250mM NaCl	leaf	9 leaf stage	NYSL Replicate = biological replicate 3	NYSL3
			SRR6308377	C. olitorius	250mM NaCl	root	9 leaf stage	NYSR Replicate = biological replicate 1	NYSR1
			SRR6308378	C. olitorius	250mM NaCl	root	9 leaf stage	NYSR Replicate = biological replicate 2	NYSR2
			SRR6308379	C. olitorius	250mM NaCl	root	9 leaf stage	NYSR Replicate = biological replicate 3	NYSR3
			SRR6308380	C. olitorius	Control	leaf	9 leaf stage	TCCL Replicate = biological replicate 1	TCCL1
			SRR6308381	C. olitorius	Control	leaf	9 leaf stage	TCCL Replicate = biological replicate 2	TCCL2
			SRR6308382	C. olitorius	Control	leaf	9 leaf stage	TCCL Replicate = biological replicate 3	TCCL3
			SRR6308383	C. olitorius	Control	root	9 leaf stage	TCCR Replicate = biological replicate 1	TCCR1
			SRR6308384	C. olitorius	Control	root	9 leaf stage	TCCR Replicate = biological replicate 2	TCCR2
			SRR6308385	C. olitorius	Control	root	9 leaf stage	TCCR Replicate = biological replicate 3	TCCR3
			SRR6308386	C. olitorius	250mM NaCl	leaf	9 leaf stage	TCSL Replicate = biological replicate 1	TCSL1
			SRR6308387	C. olitorius	250mM NaCl	leaf	9 leaf stage	TCSL Replicate = biological replicate 2	TCSL2
			SRR6308388	C. olitorius	250mM NaCl	leaf	9 leaf stage	TCSL Replicate = biological replicate 3	TCSL3
			SRR6308389	C. olitorius	250mM NaCl	root	9 leaf stage	TCSR Replicate = biological replicate 1	TCSR1
			SRR6308390	C. olitorius	250mM NaCl	root	9 leaf stage	TCSR Replicate = biological replicate 2	TCSR2
			SRR6308391	C. olitorius	250mM NaCl	root	9 leaf stage	TCSR Replicate = biological replicate 3	TCSR3
	Drought	PRJNA378897	SRR6429819	C. olitorius	Control	Whole plant	9 leaf stage	GFC Replicate = Biological replicate 2	GFC1	Transcriptome Analysis of Two Species of Jute in Response to Polyethylene Glycol (PEG)- induced Drought Stress
			SRR6429818	C. olitorius	Control	Whole plant	9 leaf stage	GFC Replicate = Biological replicate 1	GFC2
			SRR6429820	C. olitorius	Control	Whole plant	9 leaf stage	GFC Replicate = Biological replicate 3	GFC3
			SRR6429821	C. olitorius	Polyethylene Glycol (PEG)	Whole plant	9 leaf stage	GFD Replicater = Biological replicate 1	GFD1
			SRR6429822	C. olitorius	Polyethylene Glycol (PEG)	Whole plant	9 leaf stage	GFD Replicater = Biological replicate 2	GFD2
			SRR6429823	C. olitorius	Polyethylene Glycol (PEG)	Whole plant	9 leaf stage	GFD Replicater = Biological replicate 3	GFD3
			SRR6429824	C. capsularis	Control	Whole plant	9 leaf stage	YYC Replicate = Biological replicate 1	YYC2
			SRR6429825	C. capsularis	Control	Whole plant	9 leaf stage	YYC Replicate = Biological replicate 2	YYC1
			SRR6429826	C. capsularis	Control	Whole plant	9 leaf stage	YYC Replicate = Biological replicate 3	YYC3
			SRR6429827	C. capsularis	Polyethylene Glycol (PEG)	Whole plant	9 leaf stage	YYD Replicate = Biological replicate 1	YYD1
			SRR6429828	C. capsularis	Polyethylene Glycol (PEG)	Whole plant	9 leaf stage	YYD Replicate = Biological replicate 2	YYD2
			SRR6429829	C. capsularis	Polyethylene Glycol (PEG)	Whole plant	9 leaf stage	YYD Replicate = Biological replicate 3	YYD3

## Sheet: Table S2
	Table S2. Identity percentage of similarity in amino acid sequence of paralogous SnRK2 genes
		CcSnRK2.3	CoSnRK2.3	AtSnRK2.3	AtSnRK2.2	AtSnRK2.6	CcSnRK2.6	CoSnRK2.6	CcSnRK2.5	CoSnRK2.5	AtSnRK2.8	AtSnRK2.7	CcSnRK2.8	CoSnRK2.8	CcSnRK2.7	CoSnRK2.7	AtSnRK2.9	CcSnRK2.4a	CoSnRK2.4b	AtSnRK2.4	AtSnRK2.10	CcSnRK2.4b	CoSnRK2.4a	AtSnRK2.1	AtSnRK2.5
	CcSnRK2.3		96.961	83.978	82.336	83.516	84.53	84.53	72.189	72.189	73.355	70.779	76.923	75	65.831	66.038	63.158	60.797	65.839	75.497	73.077	62.857	61.589	72.078	71.795
	CoSnRK2.3	96.961		81.768	80.342	81.593	82.597	82.597	70.414	70.414	71.711	68.182	73.932	72.727	66.129	66.343	61.404	59.136	64.286	73.51	71.154	61.27	59.934	70.13	70.192
	AtSnRK2.3	83.978	81.768		90.625	79.339	81.163	81.163	73.077	73.077	73.333	72.093	77.35	78.451	67.434	67.327	63.265	61.13	69.132	74.172	73.077	63.175	61.921	73.422	72.669
	AtSnRK2.2	82.336	80.342	90.625		78.531	79.83	79.83	71.893	71.893	71.333	70.764	75.21	76.08	66.007	65.563	63.557	60.133	67.524	72.848	71.061	62.222	60.927	71.096	70.74
	AtSnRK2.6	83.516	81.593	79.063	78.249		90.055	90.055	76.877	76.877	75.667	71.935	79.487	75.633	68.339	68.339	66.667	62.215	68.923	75.806	73.502	62.727	62.987	72.524	75.248
	CcSnRK2.6	83.702	81.768	80.055	78.693	88.674		100	76.401	76.401	75	72.258	75.686	76.73	67.085	67.398	67.964	63.366	69.35	74.839	74.286	65.3	64.145	72.843	73.955
	CoSnRK2.6	83.702	81.768	80.055	78.693	88.674	100		76.401	76.401	75	72.258	75.686	76.73	67.085	67.398	67.964	63.366	69.35	74.839	74.286	65.3	64.145	72.843	73.955
	CcSnRK2.5	71.81	70.238	73.077	71.893	77.57	76.401	76.401		99.128	78.033	73.701	73.993	76.261	72.013	72.24	69.325	66.997	71.25	79.402	79.47	68.77	67.763	74.121	78.289
	CoSnRK2.5	71.81	70.238	73.077	71.893	77.57	76.401	76.401	99.128		78.033	73.701	73.993	76.261	72.013	72.24	69.325	66.997	71.25	79.402	79.47	68.77	67.763	74.121	78.289
	AtSnRK2.8	73.29	71.661	73	71.333	70.303	68.208	68.208	72.647	72.647		69.113	80	83.172	71.711	71.617	68.874	61.661	67.913	72.816	71.293	63.077	62.42	71.111	71.061
	AtSnRK2.7	70.779	68.182	72.093	70.764	70.154	67.335	67.335	70.326	70.326	71.987		69.93	71.714	68.091	68.091	61.988	57.911	66.139	70.627	68.75	62.461	58.675	69.355	68.571
	CcSnRK2.8	76.923	73.932	77.35	75.21	74.708	71.831	71.831	76.642	76.642	81.25	68.881		99.275	70.714	70.609	69.62	69.231	67.315	73.77	72.157	71.371	70.213	72.581	75.319
	CoSnRK2.8	70.845	68.805	78.451	76.08	75.625	73.487	73.487	77.219	77.219	84.211	70	99.275		74.493	74.419	64.62	63.545	69.47	73.377	72.414	65.495	64.333	68.976	74.916
	CcSnRK2.7	62.464	62.647	67.434	66.007	68.421	64.841	64.841	70	70	71.711	65.429	69.643	73.913		99.682	61.921	54.605	64.59	66.447	64.798	57.233	55.41	63.722	65.246
	CoSnRK2.7	62.644	62.832	67.327	65.563	68.421	65.13	65.13	70.206	70.206	71.617	65.429	69.534	73.837	99.682		61.921	55.116	64.803	67.327	65.625	57.729	55.921	63.608	65.789
	AtSnRK2.9	66.879	64.968	66.879	66.772	67.378	67.964	67.964	69.325	69.325	68.874	65.902	69.62	70.432	61.921	61.921		67.302	70.898	76.849	73.52	68.293	67.722	75.633	79.139
	CcSnRK2.4a	60.797	59.136	61.13	60.133	60.372	60.36	60.36	62.647	62.647	63.245	59.736	69.231	63.545	55.082	55.116	64.897		69.034	71.547	70.278	89.504	97.264	72.785	75.796
	CoSnRK2.4b	70.234	68.562	69.132	67.524	69.255	66.667	66.667	69.369	69.369	70.667	66.139	68.548	70.513	65	65.217	69.231	70.455		80.716	80.055	71.311	71.105	75.238	78.846
	AtSnRK2.4	75.497	73.51	72.436	71.154	74.684	72.036	72.036	72.206	72.334	73.529	68.671	73.387	72.24	64.263	65.094	73.214	71.823	80.441		90.385	72.34	72.452	80.952	83.654
	AtSnRK2.10	73.077	71.154	73.077	71.061	73.502	71.903	71.903	72.832	72.965	72.876	69.304	73.387	73.397	65.723	65.931	70.64	73.016	80.332	90.659		71.658	73.734	80.952	83.333
	CcSnRK2.4b	62.857	61.27	63.175	62.222	62.315	61.96	61.96	64.689	64.689	64.557	62.461	71.371	65.495	57.68	57.729	67.435	89.213	70.219	72.074	71.658		90.671	74.164	76.994
	CoSnRK2.4a	61.589	59.934	61.921	60.927	61.111	61.078	61.078	63.343	63.343	64.026	60.526	70.213	64.333	55.882	55.921	65.294	97.264	69.688	72.176	70.914	90.671		73.734	76.358
	AtSnRK2.1	72.078	70.13	73.422	71.096	72.293	69.527	69.527	71.217	71.217	73.09	69.579	72.581	72.524	63.522	63.407	73.591	73.016	72.571	81.877	80.251	74.164	73.734		89.167
	AtSnRK2.5	71.795	70.192	72.669	70.74	70.988	70.997	70.997	74.096	74.096	72.848	68.571	75.319	75.51	65.246	65.789	72.254	75.796	78.056	78.552	79.32	72.973	76.358	89.167

## Sheet: Table S3
	Table S3. Length of the second through the eight exons of SnRK2 genes (data as gff3 format)
	Gne Name	Contig	Predicted software	Gene/mRNA/CDS	Start	end	Length	Strand
	Corchorus olitorius
	CoSnRK2.3	contig14721	EVM	gene	58451	62051	3600	.
	CoSnRK2.3	contig14721	EVM	mRNA	58451	62051	3600	-
	CoSnRK2.3	contig14721	EVM	CDS	61326	61533	207	-
	CoSnRK2.3	contig14721	EVM	CDS	60873	60947	74	-
	CoSnRK2.3	contig14721	EVM	CDS	60681	60782	101	-
	CoSnRK2.3	contig14721	EVM	CDS	60532	60585	53	-
	CoSnRK2.3	contig14721	EVM	CDS	60338	60430	92	-
	CoSnRK2.3	contig14721	EVM	CDS	60022	60114	92	-
	CoSnRK2.3	contig14721	EVM	CDS	59654	59758	104	-
	CoSnRK2.3	contig14721	EVM	CDS	59469	59567	98	-
	CoSnRK2.3	contig14721	EVM	CDS	58976	59263	287	-
	CoSnRK2.4a	contig11423	AUGUSTUS	gene	17566	21079	3513	+
	CoSnRK2.4a	contig11423	AUGUSTUS	mRNA	17566	21079	3513	+
	CoSnRK2.4a	contig11423	AUGUSTUS	CDS	17759	17878	119	+
	CoSnRK2.4a	contig11423	AUGUSTUS	CDS	18388	18489	101	+
	CoSnRK2.4a	contig11423	AUGUSTUS	CDS	18578	18631	53	+
	CoSnRK2.4a	contig11423	AUGUSTUS	CDS	18726	18818	92	+
	CoSnRK2.4a	contig11423	AUGUSTUS	CDS	18909	19001	92	+
	CoSnRK2.4a	contig11423	AUGUSTUS	CDS	19254	19278	24	+
	CoSnRK2.4a	contig11423	AUGUSTUS	CDS	19706	19761	55	+
	CoSnRK2.4a	contig11423	AUGUSTUS	CDS	19902	20000	98	+
	CoSnRK2.4a	contig11423	AUGUSTUS	CDS	20645	20965	320	+
	CoSnRK2.4b	contig14773	EVM	gene	223636	226033	2397	+
	CoSnRK2.4b	contig14773	EVM	mRNA	223636	226033	2397	+
	CoSnRK2.4b	contig14773	EVM	CDS	223636	223755	119	+
	CoSnRK2.4b	contig14773	EVM	CDS	224030	224104	74	+
	CoSnRK2.4b	contig14773	EVM	CDS	224183	224284	101	+
	CoSnRK2.4b	contig14773	EVM	CDS	224767	224859	92	+
	CoSnRK2.4b	contig14773	EVM	CDS	224957	225049	92	+
	CoSnRK2.4b	contig14773	EVM	CDS	225240	225344	104	+
	CoSnRK2.4b	contig14773	EVM	CDS	225433	225531	98	+
	CoSnRK2.4b	contig14773	EVM	CDS	225716	226033	317	+
	CoSnRK2.5	contig12876	EVM	gene	26118	29000	2882	-
	CoSnRK2.5	contig12876	EVM	mRNA	26118	29000	2882	-
	CoSnRK2.5	contig12876	EVM	CDS	28875	29000	125	-
	CoSnRK2.5	contig12876	EVM	CDS	27962	28036	74	-
	CoSnRK2.5	contig12876	EVM	CDS	27462	27563	101	-
	CoSnRK2.5	contig12876	EVM	CDS	27318	27371	53	-
	CoSnRK2.5	contig12876	EVM	CDS	27150	27242	92	-
	CoSnRK2.5	contig12876	EVM	CDS	26978	27070	92	-
	CoSnRK2.5	contig12876	EVM	CDS	26764	26868	104	-
	CoSnRK2.5	contig12876	EVM	CDS	26547	26645	98	-
	CoSnRK2.5	contig12876	EVM	CDS	26118	26402	284	-
	CoSnRK2.6	contig14773	EVM	gene	27304	30228	2924	+
	CoSnRK2.6	contig14773	EVM	mRNA	27304	30228	2924	+
	CoSnRK2.6	contig14773	EVM	CDS	27304	27483	179	+
	CoSnRK2.6	contig14773	EVM	CDS	28019	28093	74	+
	CoSnRK2.6	contig14773	EVM	CDS	28173	28274	101	+
	CoSnRK2.6	contig14773	EVM	CDS	28360	28413	53	+
	CoSnRK2.6	contig14773	EVM	CDS	28504	28596	92	+
	CoSnRK2.6	contig14773	EVM	CDS	28729	28821	92	+
	CoSnRK2.6	contig14773	EVM	CDS	29443	29547	104	+
	CoSnRK2.6	contig14773	EVM	CDS	29627	29725	98	+
	CoSnRK2.6	contig14773	EVM	CDS	29935	30228	293	+
	CoSnRK2.7	contig19559	EVM	gene	81066	83678	2612	-
	CoSnRK2.7	contig19559	EVM	mRNA	81066	83678	2612	-
	CoSnRK2.7	contig19559	EVM	CDS	83559	83678	119	-
	CoSnRK2.7	contig19559	EVM	CDS	83338	83412	74	-
	CoSnRK2.7	contig19559	EVM	CDS	82407	82508	101	-
	CoSnRK2.7	contig19559	EVM	CDS	81864	81956	92	-
	CoSnRK2.7	contig19559	EVM	CDS	81650	81754	104	-
	CoSnRK2.7	contig19559	EVM	CDS	81455	81553	98	-
	CoSnRK2.7	contig19559	EVM	CDS	81066	81359	293	-
	CoSnRK2.8	contig14830	AUGUSTUS	gene	12736	15486	2750	+
	CoSnRK2.8	contig14830	AUGUSTUS	mRNA	12736	15486	2750	+
	CoSnRK2.8	contig14830	AUGUSTUS	CDS	12902	13021	119	+
	CoSnRK2.8	contig14830	AUGUSTUS	CDS	13164	13238	74	+
	CoSnRK2.8	contig14830	AUGUSTUS	CDS	13801	13902	101	+
	CoSnRK2.8	contig14830	AUGUSTUS	CDS	14029	14082	53	+
	CoSnRK2.8	contig14830	AUGUSTUS	CDS	14198	14290	92	+
	CoSnRK2.8	contig14830	AUGUSTUS	CDS	14373	14465	92	+
	CoSnRK2.8	contig14830	AUGUSTUS	CDS	14564	14668	104	+
	CoSnRK2.8	contig14830	AUGUSTUS	CDS	14788	14886	98	+
	CoSnRK2.8	contig14830	AUGUSTUS	CDS	14960	15241	281	+
	Corchorus capsularis
	CcSnRK2.3	contig14484	EVM	gene	7701	10077	2376	-
	CcSnRK2.3	contig14484	EVM	mRNA	7701	10077	2376	-
	CcSnRK2.3	contig14484	EVM	CDS	9901	10077	176	-
	CcSnRK2.3	contig14484	EVM	CDS	9441	9515	74	-
	CcSnRK2.3	contig14484	EVM	CDS	9251	9352	101	-
	CcSnRK2.3	contig14484	EVM	CDS	9102	9155	53	-
	CcSnRK2.3	contig14484	EVM	CDS	8909	9001	92	-
	CcSnRK2.3	contig14484	EVM	CDS	8593	8685	92	-
	CcSnRK2.3	contig14484	EVM	CDS	8376	8480	104	-
	CcSnRK2.3	contig14484	EVM	CDS	8191	8289	98	-
	CcSnRK2.3	contig14484	EVM	CDS	7701	7988	287	-
	CcSnRK2.4a	contig11152	EVM	gene	61461	65071	3610	-
	CcSnRK2.4a	contig11152	EVM	mRNA	61461	62612	1151	-
	CcSnRK2.4a	contig11152	EVM	CDS	61461	62612	1151	-
	CcSnRK2.4a	contig11152	EVM	CDS	62800	62898	98	-
	CcSnRK2.4a	contig11152	EVM	CDS	62988	63092	104	-
	CcSnRK2.4a	contig11152	EVM	CDS	63283	63375	92	-
	CcSnRK2.4a	contig11152	EVM	CDS	63472	63564	92	-
	CcSnRK2.4a	contig11152	EVM	CDS	63657	63710	53	-
	CcSnRK2.4a	contig11152	EVM	CDS	64046	64147	101	-
	CcSnRK2.4a	contig11152	EVM	CDS	64226	64300	74	-
	CcSnRK2.4a	contig11152	EVM	CDS	64577	65071	494	-
	CcSnRK2.4b	contig08274	AUGUSTUS	gene	31278	34741	3463	+
	CcSnRK2.4b	contig08274	AUGUSTUS	mRNA	31278	34741	3463	+
	CcSnRK2.4b	contig08274	AUGUSTUS	CDS	34377	34741	364	+
	CcSnRK2.4b	contig08274	AUGUSTUS	CDS	33759	33860	101	+
	CcSnRK2.4b	contig08274	AUGUSTUS	CDS	33617	33670	53	+
	CcSnRK2.4b	contig08274	AUGUSTUS	CDS	33430	33522	92	+
	CcSnRK2.4b	contig08274	AUGUSTUS	CDS	33247	33339	92	+
	CcSnRK2.4b	contig08274	AUGUSTUS	CDS	32746	32794	48	+
	CcSnRK2.4b	contig08274	AUGUSTUS	CDS	32589	32641	52	+
	CcSnRK2.4b	contig08274	AUGUSTUS	CDS	32349	32447	98	+
	CcSnRK2.4b	contig08274	AUGUSTUS	CDS	31278	31702	424
	CcSnRK2.5	contig01234	AUGUSTUS	gene	1559	5504	3945	-
	CcSnRK2.5	contig01234	AUGUSTUS	mRNA	1559	5504	3945	-
	CcSnRK2.5	contig01234	AUGUSTUS	CDS	4545	4670	125	-
	CcSnRK2.5	contig01234	AUGUSTUS	CDS	3567	3641	74	-
	CcSnRK2.5	contig01234	AUGUSTUS	CDS	3079	3180	101	-
	CcSnRK2.5	contig01234	AUGUSTUS	CDS	2929	2982	53	-
	CcSnRK2.5	contig01234	AUGUSTUS	CDS	2708	2800	92	-
	CcSnRK2.5	contig01234	AUGUSTUS	CDS	2536	2628	92	-
	CcSnRK2.5	contig01234	AUGUSTUS	CDS	2333	2437	104	-
	CcSnRK2.5	contig01234	AUGUSTUS	CDS	2127	2225	98	-
	CcSnRK2.5	contig01234	AUGUSTUS	CDS	1680	1964	284	-
	CcSnRK2.6	contig11154	EVM	gene	93932	96860	2928	-
	CcSnRK2.6	contig11154	EVM	mRNA	93932	96860	2928	-
	CcSnRK2.6	contig11154	EVM	CDS	96681	96860	179	-
	CcSnRK2.6	contig11154	EVM	CDS	96064	96138	74	-
	CcSnRK2.6	contig11154	EVM	CDS	95882	95983	101	-
	CcSnRK2.6	contig11154	EVM	CDS	95744	95797	53	-
	CcSnRK2.6	contig11154	EVM	CDS	95561	95653	92	-
	CcSnRK2.6	contig11154	EVM	CDS	95362	95454	92	-
	CcSnRK2.6	contig11154	EVM	CDS	94613	94717	104	-
	CcSnRK2.6	contig11154	EVM	CDS	94435	94533	98	-
	CcSnRK2.6	contig11154	EVM	CDS	93932	94225	293	-
	CcSnRK2.7	contig14552	EVM	gene	35186	38319	3133	+
	CcSnRK2.7	contig14552	EVM	mRNA	35186	38319	3133	+
	CcSnRK2.7	contig14552	EVM	CDS	35186	35598	412	+
	CcSnRK2.7	contig14552	EVM	CDS	35744	35818	74	+
	CcSnRK2.7	contig14552	EVM	CDS	36646	36747	101	+
	CcSnRK2.7	contig14552	EVM	CDS	36845	36898	53	+
	CcSnRK2.7	contig14552	EVM	CDS	37184	37276	92	+
	CcSnRK2.7	contig14552	EVM	CDS	37386	37490	104	+
	CcSnRK2.7	contig14552	EVM	CDS	37591	37689	98	+
	CcSnRK2.7	contig14552	EVM	CDS	37785	38081	296	+
	CcSnRK2.8	contig07866	EVM	gene	12736	15486	2750	+
	CcSnRK2.8	contig07866	EVM	mRNA	12736	15486	2750	+
	CcSnRK2.8	contig07866	EVM	CDS	12902	13021	119	+
	CcSnRK2.8	contig07866	EVM	CDS	13164	13238	74	+
	CcSnRK2.8	contig07866	EVM	CDS	13801	13902	101	+
	CcSnRK2.8	contig07866	EVM	CDS	14029	14082	53	+
	CcSnRK2.8	contig07866	EVM	CDS	14198	14290	92	+
	CcSnRK2.8	contig07866	EVM	CDS	14373	14465	92	+
	CcSnRK2.8	contig07866	EVM	CDS	14564	14668	104	+
	CcSnRK2.8	contig07866	EVM	CDS	14788	14886	98	+
	CcSnRK2.8	contig07866	EVM	CDS	14960	15241	281

## Sheet: Table S4
	Table S4. Structural analyses of the SnRK2 proteins in both Corchorus species
	Proteins	α-Helices (%)	Extended Strand (%)	Beta Turn (%)	Random Coil (%)	Ramachandran Plot (%)	Number of Channels	Disordered Regions (%)
	CcSnRK2.3	37.67	15.51	6.65	40.17	81.4	5	34.07
	CcSnRK2.4a	45.31	10.31	4.06	40.31	80.2	7	29.38
	CcSnRK2.4b	43.27	14.04	4.39	38.3	80.9	8	30.12
	CcSnRK2.5	43.15	14.29	4.08	38.48	81	4	39.36
	CcSnRK2.6	37.64	15.66	6.04	40.66	81.2	6	34.34
	CcSnRK2.7	41.4	14.33	7.01	37.26	83	6	26.11
	CcSnRK2.8	34.68	12.79	5.05	47.47	82.3	1	17.51
	CoSnRK2.3	40.62	14.77	5.4	39.2	82.8	6	31.25
	CoSnRK2.4a	41.64	13.68	4.56	40.12	80.4	6	31.61
	CoSnRK2.4b	43.41	16.77	5.39	34.43	79	5	34.73
	CoSnRK2.5	43.15	14.87	5.83	36.15	81.1	4	39.36
	CoSnRK2.6	37.64	15.66	6.04	40.66	81.2	6	34.34
	CoSnRK2.7	36.1	15.02	5.11	43.77	82.5	7	25.88
	CoSnRK2.8	37.35	16.18	5.88	40.59	80.9	5	20.29

## Sheet: Table S5
	Table S5. Gene Ontology (GO) annotation details for Co and CcSnRK2 proteins in both Corchorus species
	SeqName	Description	Length	e-Value	#GO	GO IDs	GO Names	Enzyme Codes	Enzyme Names	InterPro IDs	InterPro GO IDs	InterPro GO Names
	CcSnRK2.3	serine/threonine-protein kinase SRK2I	361	0	3	P:GO:0006468; F:GO:0004674; F:GO:0005524	P:protein phosphorylation; F:protein serine/threonine kinase activity; F:ATP binding	EC:2.7.11	Transferring phosphorus-containing groups	IPR000719 (SMART); IPR000719 (PFAM); G3DSA:3.30.200.20 (GENE3D); PIRSF000654 (PIRSF); G3DSA:1.10.510.10 (GENE3D); PTHR24343 (PANTHER); PTHR24343:SF387 (PANTHER); IPR000719 (PROSITE_PROFILES); IPR011009 (SUPERFAMILY)	P:GO:0006468; F:GO:0004672; F:GO:0005524	P:protein phosphorylation; F:protein kinase activity; F:ATP binding
	CcSnRK2.6	Serine/threonine-protein kinase SRK2E	364	0	21	P:GO:0005985; P:GO:0006636; P:GO:0009414; P:GO:0009651; P:GO:0009789; P:GO:0010359; P:GO:0019432; P:GO:0042742; P:GO:0046777; P:GO:0048366; P:GO:0071244; P:GO:0071485; P:GO:0090333; P:GO:1902456; P:GO:2000377; F:GO:0004674; F:GO:0005524; F:GO:0019903; F:GO:0042802; C:GO:0005634; C:GO:0005829	P:sucrose metabolic process; P:unsaturated fatty acid biosynthetic process; P:response to water deprivation; P:response to salt stress; P:positive regulation of abscisic acid-activated signaling pathway; P:regulation of anion channel activity; P:triglyceride biosynthetic process; P:defense response to bacterium; P:protein autophosphorylation; P:leaf development; P:cellular response to carbon diox…	EC:2.7.11	Transferring phosphorus-containing groups	IPR000719 (SMART); PIRSF000654 (PIRSF); G3DSA:3.30.200.20 (GENE3D); IPR000719 (PFAM); G3DSA:1.10.510.10 (GENE3D); PTHR24343:SF379 (PANTHER); PTHR24343 (PANTHER); IPR000719 (PROSITE_PROFILES); cd14665 (CDD); IPR011009 (SUPERFAMILY)	P:GO:0006468; F:GO:0004672; F:GO:0005524	P:protein phosphorylation; F:protein kinase activity; F:ATP binding
	CoSnRK2.3	serine/threonine-protein kinase SRK2I	352	0	3	P:GO:0006468; F:GO:0004674; F:GO:0005524	P:protein phosphorylation; F:protein serine/threonine kinase activity; F:ATP binding	EC:2.7.11	Transferring phosphorus-containing groups	IPR000719 (SMART); PIRSF000654 (PIRSF); IPR000719 (PFAM); G3DSA:3.30.200.20 (GENE3D); G3DSA:1.10.510.10 (GENE3D); PTHR24343:SF387 (PANTHER); PTHR24343 (PANTHER); IPR000719 (PROSITE_PROFILES); IPR011009 (SUPERFAMILY)	P:GO:0006468; F:GO:0004672; F:GO:0005524	P:protein phosphorylation; F:protein kinase activity; F:ATP binding
	CoSnRK2.6	Serine/threonine-protein kinase SRK2E	364	0	21	P:GO:0005985; P:GO:0006636; P:GO:0009414; P:GO:0009651; P:GO:0009789; P:GO:0010359; P:GO:0019432; P:GO:0042742; P:GO:0046777; P:GO:0048366; P:GO:0071244; P:GO:0071485; P:GO:0090333; P:GO:1902456; P:GO:2000377; F:GO:0004674; F:GO:0005524; F:GO:0019903; F:GO:0042802; C:GO:0005634; C:GO:0005829	P:sucrose metabolic process; P:unsaturated fatty acid biosynthetic process; P:response to water deprivation; P:response to salt stress; P:positive regulation of abscisic acid-activated signaling pathway; P:regulation of anion channel activity; P:triglyceride biosynthetic process; P:defense response to bacterium; P:protein autophosphorylation; P:leaf development; P:cellular response to carbon diox…	EC:2.7.11	Transferring phosphorus-containing groups	IPR000719 (SMART); PIRSF000654 (PIRSF); G3DSA:3.30.200.20 (GENE3D); IPR000719 (PFAM); G3DSA:1.10.510.10 (GENE3D); PTHR24343:SF379 (PANTHER); PTHR24343 (PANTHER); IPR000719 (PROSITE_PROFILES); cd14665 (CDD); IPR011009 (SUPERFAMILY)	P:GO:0006468; F:GO:0004672; F:GO:0005524	P:protein phosphorylation; F:protein kinase activity; F:ATP binding
	CcSnRK2.7	serine/threonine-protein kinase SAPK2	314	0	3	P:GO:0006468; F:GO:0004674; F:GO:0005524	P:protein phosphorylation; F:protein serine/threonine kinase activity; F:ATP binding	EC:2.7.11	Transferring phosphorus-containing groups	G3DSA:3.30.200.20 (GENE3D); PIRSF000654 (PIRSF); G3DSA:1.10.510.10 (GENE3D); G3DSA:1.10.510.10 (GENE3D); IPR000719 (PFAM); PTHR24343 (PANTHER); PTHR24343:SF336 (PANTHER); IPR000719 (PROSITE_PROFILES); IPR011009 (SUPERFAMILY)	P:GO:0006468; F:GO:0004672; F:GO:0005524	P:protein phosphorylation; F:protein kinase activity; F:ATP binding
	CcSnRK2.8	serine/threonine-protein kinase SAPK2	297	0	6	P:GO:0006468; P:GO:0035556; F:GO:0004674; F:GO:0005524; C:GO:0005634; C:GO:0005737	P:protein phosphorylation; P:intracellular signal transduction; F:protein serine/threonine kinase activity; F:ATP binding; C:nucleus; C:cytoplasm	EC:2.7.11	Transferring phosphorus-containing groups	IPR000719 (SMART); G3DSA:1.10.510.10 (GENE3D); IPR000719 (PFAM); PIRSF000654 (PIRSF); PTHR24343 (PANTHER); PTHR24343:SF160 (PANTHER); IPR000719 (PROSITE_PROFILES); IPR011009 (SUPERFAMILY)	P:GO:0006468; F:GO:0004672; F:GO:0005524	P:protein phosphorylation; F:protein kinase activity; F:ATP binding
	CoSnRK2.7	serine/threonine-protein kinase SAPK2	313	0	3	P:GO:0006468; F:GO:0004674; F:GO:0005524	P:protein phosphorylation; F:protein serine/threonine kinase activity; F:ATP binding	EC:2.7.11	Transferring phosphorus-containing groups	IPR000719 (PFAM); G3DSA:1.10.510.10 (GENE3D); G3DSA:3.30.200.20 (GENE3D); G3DSA:1.10.510.10 (GENE3D); PIRSF000654 (PIRSF); PTHR24343 (PANTHER); PTHR24343:SF160 (PANTHER); PTHR24343 (PANTHER); PTHR24343:SF160 (PANTHER); IPR000719 (PROSITE_PROFILES); IPR011009 (SUPERFAMILY)	P:GO:0006468; F:GO:0004672; F:GO:0005524	P:protein phosphorylation; F:protein kinase activity; F:ATP binding
	CoSnRK2.8	serine/threonine-protein kinase SAPK2	340	0	3	P:GO:0006468; F:GO:0004674; F:GO:0005524	P:protein phosphorylation; F:protein serine/threonine kinase activity; F:ATP binding	EC:2.7.11	Transferring phosphorus-containing groups	IPR000719 (SMART); G3DSA:1.10.510.10 (GENE3D); IPR000719 (PFAM); G3DSA:3.30.200.20 (GENE3D); PIRSF000654 (PIRSF); PTHR24343:SF336 (PANTHER); PTHR24343 (PANTHER); IPR000719 (PROSITE_PROFILES); cd14662 (CDD); IPR011009 (SUPERFAMILY)	P:GO:0006468; F:GO:0004672; F:GO:0005524	P:protein phosphorylation; F:protein kinase activity; F:ATP binding
	CcSnRK2.4a	serine/threonine-protein kinase SRK2A	320	0	3	P:GO:0006468; F:GO:0004674; F:GO:0005524	P:protein phosphorylation; F:protein serine/threonine kinase activity; F:ATP binding	EC:2.7.11	Transferring phosphorus-containing groups	IPR000719 (SMART); IPR000719 (PFAM); G3DSA:1.10.510.10 (GENE3D); mobidb-lite (MOBIDB_LITE); mobidb-lite (MOBIDB_LITE); PTHR24343:SF374 (PANTHER); PTHR24343 (PANTHER); PTHR24343:SF374 (PANTHER); PTHR24343 (PANTHER); IPR000719 (PROSITE_PROFILES); IPR011009 (SUPERFAMILY)	P:GO:0006468; F:GO:0004672; F:GO:0005524	P:protein phosphorylation; F:protein kinase activity; F:ATP binding
	CcSnRK2.4b	serine/threonine-protein kinase SRK2A	342	0	3	P:GO:0006468; F:GO:0004674; F:GO:0005524	P:protein phosphorylation; F:protein serine/threonine kinase activity; F:ATP binding	EC:2.7.11	Transferring phosphorus-containing groups	IPR000719 (SMART); PIRSF000654 (PIRSF); IPR000719 (PFAM); G3DSA:1.10.510.10 (GENE3D); mobidb-lite (MOBIDB_LITE); mobidb-lite (MOBIDB_LITE); PTHR24343:SF374 (PANTHER); PTHR24343:SF374 (PANTHER); PTHR24343 (PANTHER); PTHR24343 (PANTHER); IPR000719 (PROSITE_PROFILES); IPR011009 (SUPERFAMILY)	P:GO:0006468; F:GO:0004672; F:GO:0005524	P:protein phosphorylation; F:protein kinase activity; F:ATP binding
	CcSnRK2.5	serine/threonine-protein kinase SAPK3	343	0	3	P:GO:0006468; F:GO:0004674; F:GO:0005524	P:protein phosphorylation; F:protein serine/threonine kinase activity; F:ATP binding	EC:2.7.11	Transferring phosphorus-containing groups	IPR000719 (SMART); IPR000719 (PFAM); PIRSF000654 (PIRSF); G3DSA:3.30.200.20 (GENE3D); G3DSA:1.10.510.10 (GENE3D); mobidb-lite (MOBIDB_LITE); mobidb-lite (MOBIDB_LITE); PTHR24343 (PANTHER); PTHR24343:SF160 (PANTHER); IPR000719 (PROSITE_PROFILES); cd14662 (CDD); IPR011009 (SUPERFAMILY)	P:GO:0006468; F:GO:0004672; F:GO:0005524	P:protein phosphorylation; F:protein kinase activity; F:ATP binding
	CoSnRK2.4a	serine/threonine-protein kinase SRK2A	329	0	3	P:GO:0006468; F:GO:0004674; F:GO:0005524	P:protein phosphorylation; F:protein serine/threonine kinase activity; F:ATP binding	EC:2.7.11	Transferring phosphorus-containing groups	IPR000719 (SMART); G3DSA:1.10.510.10 (GENE3D); IPR000719 (PFAM); mobidb-lite (MOBIDB_LITE); mobidb-lite (MOBIDB_LITE); PTHR24343 (PANTHER); PTHR24343:SF374 (PANTHER); PTHR24343 (PANTHER); IPR000719 (PROSITE_PROFILES); IPR011009 (SUPERFAMILY)	P:GO:0006468; F:GO:0004672; F:GO:0005524	P:protein phosphorylation; F:protein kinase activity; F:ATP binding
	CoSnRK2.4b	serine/threonine-protein kinase SRK2B	334	0	3	P:GO:0006468; F:GO:0004674; F:GO:0005524	P:protein phosphorylation; F:protein serine/threonine kinase activity; F:ATP binding	EC:2.7.11	Transferring phosphorus-containing groups	IPR000719 (SMART); IPR000719 (PFAM); G3DSA:3.30.200.20 (GENE3D); PIRSF000654 (PIRSF); IPR001245 (PFAM); G3DSA:1.10.510.10 (GENE3D); mobidb-lite (MOBIDB_LITE); mobidb-lite (MOBIDB_LITE); mobidb-lite (MOBIDB_LITE); PTHR24343 (PANTHER); PTHR24343:SF374 (PANTHER); IPR000719 (PROSITE_PROFILES); IPR011009 (SUPERFAMILY)	P:GO:0006468; F:GO:0004672; F:GO:0005524	P:protein phosphorylation; F:protein kinase activity; F:ATP binding
	CoSnRK2.5	serine/threonine-protein kinase SAPK3	343	0	3	P:GO:0006468; F:GO:0004674; F:GO:0005524	P:protein phosphorylation; F:protein serine/threonine kinase activity; F:ATP binding	EC:2.7.11	Transferring phosphorus-containing groups	IPR000719 (SMART); IPR000719 (PFAM); G3DSA:3.30.200.20 (GENE3D); PIRSF000654 (PIRSF); G3DSA:1.10.510.10 (GENE3D); mobidb-lite (MOBIDB_LITE); mobidb-lite (MOBIDB_LITE); PTHR24343 (PANTHER); PTHR24343:SF160 (PANTHER); IPR000719 (PROSITE_PROFILES); cd14662 (CDD); IPR011009 (SUPERFAMILY)	P:GO:0006468; F:GO:0004672; F:GO:0005524	P:protein phosphorylation; F:protein kinase activity; F:ATP binding

## Sheet: Table S6
	Table S6. Promoter analysis of SnRK2s genes of two jute species using PlantCare database
	Cis-element	CoSnRK2.4a	CoSnRK2.5	CoSnRK2.4b	CoSnRK2.7	CoSnRK2.8	CoSnRK2.3	CoSnRK2.6	CcSnRK2.4a	CcSnRK2.5	CcSnRK2.4b	CcSnRK2.7	CcSnRK2.8	CcSnRK2.3	CcSnRK2.6
	Light cycle-related element
	Box 4	2	-	2	-	-	2	1	2	-	1	2	-	2	-
	GT1-motif	-	1	-	-	-	1	-	2	1	2	-	-	1	-
	AE-box	-	-	-	-	-	-	-	-	-	-	1	-	-	1
	GATA-motif	-	-	-	1	-	-	-	1	1	-	-	-	-	-
	ATCT-motif	-	-	-	-	-	-	-	-	1	-	-	-	-	-
	G-Box	-	1	2	1	-	1	-	-	-	2	-	-	1	-
	G-box	-	3	2	1	-	2	1	1	-	-	-	-	3	1
	I-box	-	-	-	-	-	-	2	-	-	-	-	-	-	2
	Sp1	-	-	-	-	-	-	1	-	-	-	-	-	-	1
	TCCC-motif	-	-	-	-	1	-	-	-	-	1	1	1	-	-
	TCT-motif	-	1	-	1	1	-	-	-	-	-	-	1	-	-
	chs-CMA1a	-	1	-	-	-	-	-	-	-	-	-	-	-	-
	LAMP-element	-	-	-	-	-	-	1	-	1	-	-	-	-	1
	3-AF1 binding site	-	-	1	-	-	-	1	-	-	-	-	-	-	-
	Hormonal/Environment responses-related element
	ARE	1	2	1	5	1	1	1	1	2	-	5	1	1	1
	P-box	-	1	-	-	2	-	1	1	-	-	-	2	-	1
	ABRE3a	-	1	-	-	-	-	-	1	-	-	-	-	-	-
	ABRE4	-	1	-	-	-	-	-	1	-	-	-	-	-	-
	ABRE	-	4	4	3	-	2	1	1	-	2	-	-	2	1
	CGTCA-motif	-	2	1	2	-	-	1	-	2	-	-	-	-	1
	GARE-motif	-	1	-	-	-	-	-	-	-	-	-	-	-	-
	GC-motif	-	-	-	1	-	-	-	-	-	-	-	-	-	-
	LTR	-	1	-	-	-	1	1	-	-	-	-	-	1	1
	TATC-box	-	-	-	1	-	-	-	-	-	-	1	-	-	-
	TCA	2	-	-	-	2	-	-	1	1	-	-	2	1	2
	TC-rich repeats	1	2	-	-	-	-	1	-	-	-	-	-	-	1
	TGACG-motif	-	2	1	2	-	-	1	-	2	-	-	-	-	1
	WUN-motif	-	-	-	1	-	-	1	-	-	-	-	-	-	-
	TCA-element	1	-	-	-	2	-	-	-	1	-	-	2	1	2
	Sites binding-related element
	MRE	-	-	-	1	1	-	-	-	-	-	1	1	-	-
	CCAAT-box	-	-	-	-	-	-	-	-	1	-	-	-	-	-
	MBS	-	-	-	-	-	1	-	-	-	-	-	-	-	-
	Myb	-	1	1	-	1	2	2	-	-	-	-	1	1	2
	MYB	-	5	1	1	6	3	3	2	5	6	-	6	3	3
	Myb-binding site	-	1	1		1	1	1	-	-	-	-	1	1	1
	MSA-like	-	-	-	-	-	-	1	-	1	-	-	-	-	2
	Metabolic-related element
	O2-site	-	-	-	-	-	1	-	-	-	-	-	-	-	-
	Promoter core/function element
	TATA	1	-	-	-	-	-	-	-	-	-	-	-	1	-
	TATA-box	51	10	37	10	12	28	8	47	4	31	17	12	19	11
	CAAT-box	28	20	24	11	22	15	6	21	23	11	13	22	18	6
	Other element
	CAT-box	-	-	-	-	1	1	-	-	-	-	-	1	-	-
	circadian	-	-	-	-	2	-	-	-	-	-	-	2	-	-
	AT~TATA-box	5	2	4	-	1	1	-	1-	-	5	5	1	1	1
	F-box	-	-	2	-	-	-	-	-	-	-	-	-	-	-
	AT-rich sequence	-	-	-	-	-	-	-	-	-	1	-	-	1	-
	Unknown function element
	AAGAA-motif	-	-	4	2	1	-	6	-	2	-	-	1	1	5
	Unnamed__1	-	1	-	5	-	-	1	-	1	1	3	-	-	1
	Unnamed__2	-	-	-	-	-	-	-	-	-	-	1	-	-	-
	Unnamed__4	4	4	9	8	4	7	1	6	3	6	8	4	9	1
	W box	-	-	-	1	1	2	-	-	2	1	-	1	1	-
	WRE3	-	-	2	1	1	-	2	-	-	-	-	1	-	2
	MYC	7	-	-	-	3	-	1	1	6	1	1	3	2	1
	Myc	-	-	1	-	-	-	-	-	1	-	-	-	-	-
	STRE	-	3	-	3	-	3	-	1	-	1	-	-	2	-
	as-1	-	2	1	2	-	-	1	-	2	-	-	-	-	1
	AP-1	-	-	1	-	1	-	-	-	-	-	-	1	-	-
	ERE	-	-	2	1	-	1	-	-	-	13	1	-	-	-
	AC-I	-	-	-	-	-	-	1	-	-	-	-	-	-	1
	AC-II	-	1	-	-	-	-	-	-	-	-	-	-	-	-
	CARE	-	-	-	-	-	-	2	-	-	-	-	-	-	2
	NON	-	-	-	1	-	-	-	-	-	-	-	-	-	-
	MYB-like sequence	-	2	-	-	2	1	-	1	2	3	-	2	1	-
	MYB recognition site	-	-	-	-	-	-	-	-	1	-	-	-	-	-
	Auxin-responsive element
	TGA-element	-	-	-	-	-	1	-	-	-	-	-	-	1	-

## Sheet: Table S7
Table S7. Promoter analysis of SnRK2s genes of two jutre species using PLACE database
Description	CoSnRK2.4a	CoSnRK2.5	CoSnRK2.4b	CoSnRK2.7	CoSnRK2.8	CoSnRK2.3	CoSnRK2.6	CcSnRK2.4a	CcSnRK2.5	CcSnRK2.4b	CcSnRK2.7	CcSnRK2.8	CcSnRK2.3	CcSnRK2.6
POLASIG3	24	0	5	2	3	3	0	3	1	1	1	1	2	0
CAATBOX1	17	14	14	5	18	10	2	16	10	6	9	6	11	2
DOFCOREZM	16	26	21	15	24	15	30	16	12	9	9	9	15	28
ROOTMOTIFTAPOX1	15	5	14	7	5	9	2	8	6	7	6	7	7	2
MARTBOX	11	4	0	1	0	1	9	0	3	1	10	1	1	3
EBOXBNNAPA	10	6	2	6	8	6	4	6	18	10	2	10	8	4
MYCCONSENSUSAT	10	6	2	6	8	6	4	6	18	10	2	10	8	4
GT1CONSENSUS	9	18	14	12	13	14	16	7	12	11	4	11	14	16
ARR1AT	8	17	13	13	8	13	12	10	17	13	8	13	10	10
CACTFTPPCA1	7	14	10	13	9	11	10	14	8	12	15	12	10	9
GATABOX	7	6	9	4	9	4	4	6	13	28	5	28	9	5
POLLEN1LELAT52	7	7	13	11	8	8	22	6	5	1	7	1	8	19
TATABOX5	7	6	4	5	3	4	4	3	2	0	0	0	6	3
CARGCW8GAT	6	2	2	4	0	2	4	4	0	5	2	5	4	2
POLASIG1	6	5	1	7	2	3	3	1	2	3	3	3	4	1
GT1GMSCAM4	5	4	3	3	3	7	8	0	3	0	2	0	5	9
TATABOXOSPAL	4	0	0	1	0	1	0	1	1	0	1	0	2	0
WBOXNTERF3	4	3	2	5	2	4	1	1	4	2	1	2	4	1
WRKY71OS	4	9	6	11	5	5	1	3	7	2	4	2	7	2
CCAATBOX1	3	6	4	2	4	2	1	1	2	1	2	1	2	1
EECCRCAH1	3	2	0	2	2	1	3	4	2	1	3	1	1	3
GTGANTG10	3	4	9	4	2	7	9	3	4	5	6	5	9	10
IBOXCORE	3	6	5	1	4	2	3	2	5	22	2	22	4	3
TAAAGSTKST1	3	6	4	3	3	4	7	3	3	3	2	3	4	5
TATABOX4	3	2	1	0	1	0	0	4	0	1	0	1	2	0
TBOXATGAPB	3	0	1	1	1	0	1	0	0	0	1	0	0	1
-300ELEMENT	2	3	1	1	3	2	2	0	2	0	0	0	1	2
ANAERO1CONSENSUS	2	2	1	0	0	1	0	0	1	0	6	0	1	2
ATHB1ATCONSENSUS	2	0	0	0	0	0	0	0	0	0	0	0	0	0
ATHB5ATCORE	2	0	0	0	0	0	0	0	0	0	0	0	0	0
CGCGBOXAT	2	2	2	0	0	0	0	0	4	0	0	0	0	0
MYCATERD1	2	0	0	0	2	0	0	0	2	1	1	1	2	0
MYCATRD22	2	0	0	0	2	0	0	0	2	1	1	1	2	0
NODCON1GM	2	2	0	1	3	0	1	3	3	2	1	2	1	2
OSE1ROOTNODULE	2	2	0	1	3	0	1	3	3	2	1	2	1	2
RAV1AAT	2	1	3	2	6	3	4	4	1	3	5	3	2	4
RBCSCONSENSUS	2	1	0	1	0	0	1	1	1	0	0	0	0	1
SEF4MOTIFGM7S	2	1	5	3	1	0	1	0	3	2	7	2	0	1
WBOXHVISO1	2	2	1	3	0	1	1	0	2	1	1	1	3	1
-10PEHVPSBD	1	1	4	1	1	0	1	1	3	0	0	0	0	1
-300CORE	1	1	0	0	1	0	0	0	0	0	0	0	0	0
AMYBOX1	1	0	0	0	0	0	0	0	0	1	0	1	1	0
BOXIINTPATPB	1	0	1	1	0	1	0	1	1	0	0	0	3	0
BOXLCOREDCPAL	1	1	0	0	0	0	0	1	0	2	0	2	0	1
CPBCSPOR	1	0	4	1	1	0	0	0	1	0	1	0	0	0
DPBFCOREDCDC3	1	4	1	3	0	1	0	1	2	0	1	0	4	0
GAREAT	1	0	0	0	0	0	0	1	0	1	0	1	1	0
INRNTPSADB	1	3	5	1	3	3	0	5	2	0	2	0	3	1
INTRONLOWER	1	0	0	0	0	0	0	1	0	0	1	0	0	0
LECPLEACS2	1	0	1	0	0	1	1	0	0	0	0	0	0	1
LTRECOREATCOR15	1	1	0	1	0	2	0	0	1	0	0	0	2	0
MYB1AT	1	4	1	3	2	2	1	2	3	2	4	2	2	0
MYBCOREATCYCB1	1	0	0	0	0	0	2	0	2	0	0	0	0	2
MYBGAHV	1	0	0	0	0	0	0	0	0	1	0	1	1	0
NODCON2GM	1	2	5	5	4	2	9	2	1	2	2	2	2	8
OSE2ROOTNODULE	1	2	5	5	4	2	9	2	1	2	2	2	2	8
PRECONSCRHSP70A	1	0	0	0	0	1	1	0	1	0	0	0	2	0
PYRIMIDINEBOXHVEPB1	1	1	0	1	1	0	0	0	1	0	0	0	0	0
PYRIMIDINEBOXOSRAMY1A	1	5	1	1	3	2	2	1	2	1	0	1	2	2
SP8BFIBSP8BIB	1	0	0	1	0	0	0	0	0	0	0	0	0	0
SURECOREATSULTR11	1	0	2	0	0	0	0	0	1	1	0	1	0	0
TATABOX2	1	0	4	2	1	1	0	0	0	2	0	2	2	0
TATABOX3	1	0	1	0	0	1	0	3	0	1	1	1	0	0
WBBOXPCWRKY1	1	0	0	1	0	1	0	0	3	0	0	0	1	0
WBOXATNPR1	1	4	1	4	2	2	0	1	5	2	2	2	2	0
WBOXNTCHN48	1	0	0	0	0	0	0	0	1	0	0	0	0	0
5659BOXLELAT5659	0	0	0	0	0	0	0	0	0	1	0	1	0	0
ABREATRD22	0	0	0	1	0	0	0	0	0	0	0	0	0	0
ABRELATERD1	0	1	0	0	0	0	0	0	0	0	0	0	0	0
ABRELATERD1	0	3	4	2	0	2	1	1	0	2	0	2	2	1
ABREOSRAB21	0	0	0	0	0	0	1	0	0	0	0	0	0	0
ABRERATCAL	0	3	1	2	0	0	0	0	1	2	0	2	0	0
ACGTABREMOTIFA2OSEM	0	1	0	1	0	0	1	0	0	0	0	0	0	1
ACGTATERD1	0	1	0	0	0	0	0	0	0	0	0	0	0	0
ACGTATERD1	0	10	8	6	2	2	4	2	4	4	0	4	2	4
ACGTCBOX	0	0	0	2	0	0	0	0	0	0	0	0	0	0
ACGTOSGLUB1	0	0	0	0	0	0	0	1	0	0	0	0	0	0
ACGTTBOX	0	2	0	0	2	0	0	0	0	0	0	0	0	0
AGAMOUSATCONSENSUS	0	2	0	0	0	0	0	0	0	0	0	0	0	0
AGATCONSENSUS	0	2	0	0	0	0	0	0	0	1	0	1	0	0
AGL1ATCONSENSUS	0	2	0	0	0	0	0	0	0	0	0	0	0	0
AGL2ATCONSENSUS	0	2	0	0	0	0	0	0	0	0	0	0	0	0
AGL3ATCONSENSUS	0	2	0	0	0	0	0	0	0	0	0	0	0	0
AMYBOX2	0	0	0	0	1	0	0	1	0	0	0	0	0	0
ANAERO2CONSENSUS	0	1	0	0	1	0	1	0	0	0	1	0	0	1
ANAERO4CONSENSUS	0	0	0	0	0	0	1	0	1	0	0	0	0	1
ARE1	0	0	0	0	0	0	0	0	0	0	0	0	0	1
ASF1MOTIFCAMV	0	2	1	2	0	0	0	0	2	0	0	0	0	1
AT1BOX	0	0	0	0	0	0	0	0	1	0	0	0	0	0
AUXREPSIAA4	0	1	0	0	0	0	0	0	0	0	0	0	0	0
AUXRETGA2GMGH3	0	0	0	0	0	0	0	0	0	0	0	0	0	1
BBOXSITE1STPAT	0	0	0	0	0	1	0	0	0	0	0	0	1	0
BIHD1OS	0	4	3	4	3	1	0	2	1	0	3	0	3	0
BOXIIPCCHS	0	0	0	0	0	0	1	0	0	0	0	0	0	1
BP5OSWX	0	0	0	0	0	0	0	0	0	1	0	1	0	0
BS1EGCCR	0	0	0	1	0	0	0	0	1	0	0	0	2	0
CACGCAATGMGH3	0	0	0	0	0	1	0	0	0	0	0	0	1	0
CACGTGMOTIF	0	2	2	2	0	2	0	0	0	0	0	0	2	0
CANBNNAPA	0	1	1	0	0	0	0	0	0	1	1	1	0	0
CAREOSREP1	0	0	0	0	1	0	1	0	1	0	1	0	2	3
CARGATCONSENSUS	0	2	0	0	2	0	0	0	0	2	0	2	0	0
CARGNCAT	0	0	0	0	0	0	0	2	0	0	0	0	2	0
CATATGGMSAUR	0	0	0	2	0	0	0	2	4	8	0	8	0	0
CBFHV	0	1	0	1	0	1	0	0	1	0	0	0	1	0
CCA1ATLHCB1	0	1	0	0	0	0	1	0	1	0	0	0	0	0
CEREGLUBOX2PSLEGA	0	0	0	0	0	0	0	1	0	1	0	1	0	0
CEREGLUBOX3PSLEGA	0	0	0	0	0	1	0	0	0	0	0	0	1	0
CGACGOSAMY3	0	0	0	1	0	2	0	0	0	0	0	0	1	0
CIACADIANLELHC	0	1	1	0	4	2	0	2	1	0	0	0	2	0
CTRMCAMV35S	0	0	3	0	0	1	0	2	0	0	0	0	0	0
CURECORECR	0	2	6	0	2	0	2	6	2	0	0	0	0	4
DOFCOREZM	0	1	0	0	0	0	0	0	0	0	0	0	0	0
DRE2COREZMRAB17	0	0	0	1	0	1	0	0	1	0	0	0	1	0
DRECRTCOREAT	0	0	0	1	0	1	0	0	1	0	0	0	1	0
E2FCONSENSUS	0	0	0	0	0	1	1	0	0	0	0	0	0	1
ELRECOREPCRP1	0	0	0	1	1	2	0	0	2	1	0	1	1	0
EMHVCHORD	0	1	0	0	0	0	0	0	0	0	0	0	0	0
ERELEE4	0	0	0	0	0	0	0	0	0	0	1	0	0	0
GADOWNAT	0	1	0	1	0	0	0	0	0	0	0	0	0	0
GARE2OSREP1	0	1	0	0	0	0	0	0	1	0	0	0	0	0
GGTCCCATGMSAUR	0	1	0	0	0	0	0	0	0	0	0	0	0	0
GT1CONSENSUS	0	0	1	0	0	0	0	0	0	0	0	0	0	0
GT1CORE	0	1	0	0	0	1	0	1	0	2	0	2	1	0
HDZIP2ATATHB2	0	0	1	0	0	0	0	0	0	0	0	0	0	0
HEXAMERATH4	0	0	0	0	0	1	0	0	0	0	0	0	1	0
HEXAT	0	0	0	0	0	0	0	0	0	0	0	0	0	1
HEXMOTIFTAH3H4	0	1	1	1	0	0	0	0	1	0	0	0	0	1
HSE	0	0	0	0	0	0	0	2	0	0	0	0	0	0
HSRENTHSR203J	0	0	0	0	0	0	0	0	0	1	0	1	0	0
IBOX	0	0	2	0	0	0	0	1	0	1	0	1	0	1
IBOXCORENT	0	0	1	0	0	0	0	1	0	0	0	0	0	1
IRO2OS	0	0	0	1	0	0	0	0	0	0	0	0	0	0
LEAFYATAG	0	0	0	0	0	0	0	0	1	0	0	0	0	0
LRENPCABE	0	0	0	0	0	0	1	0	0	0	0	0	0	1
LTRE1HVBLT49	0	1	0	0	0	1	1	0	0	0	0	0	1	1
MARABOX1	0	1	0	0	0	0	0	0	0	0	0	0	0	0
MARARS	0	0	0	1	0	0	0	0	0	0	0	0	0	0
MRNA3ENDTAH3	0	0	0	0	0	0	0	0	0	0	0	0	0	1
MYB1LEPR	0	0	0	0	1	0	0	0	0	0	0	0	0	0
MYB26PS	0	0	0	0	0	0	0	0	0	0	1	0	0	0
MYB2AT	0	0	0	0	0	0	1	0	0	0	0	0	0	1
MYB2CONSENSUSAT	0	0	0	0	0	1	1	0	1	0	0	0	0	1
MYBATRD22	0	1	0	0	0	0	0	0	0	0	0	0	0	0
MYBCORE	0	0	1	0	3	5	4	0	3	0	0	0	2	4
MYBPLANT	0	1	1	0	0	0	0	0	0	0	1	0	0	1
MYBPZM	0	1	0	0	0	0	1	1	0	0	1	0	0	2
MYBST1	0	3	1	2	1	2	3	1	1	1	1	1	3	3
NRRBNEXTA	0	0	0	0	0	0	0	0	1	0	0	0	0	0
NTBBF1ARROLB	0	1	2	1	0	1	1	0	0	0	1	0	1	0
P1BS	0	0	1	0	2	0	0	0	4	0	0	0	0	0
POLASIG2	0	4	1	1	0	1	1	1	3	1	0	1	3	1
POLLEN1LELAT52	0	0	1	0	0	0	0	0	0	0	0	0	0	0
PREATPRODH	0	0	0	0	0	1	0	1	1	0	0	0	1	0
PROLAMINBOXOSGLUB1	0	0	1	1	2	0	0	0	0	0	0	0	0	0
PYRIMIDINEBOXOSRAMY1A	0	0	1	0	0	0	0	0	0	0	0	0	0	0
QARBNEXTA	0	0	0	0	0	0	0	0	0	1	0	1	0	0
QELEMENTZMZM13	0	0	0	0	0	1	0	1	0	0	0	0	1	0
RAV1BAT	0	0	0	1	0	0	1	1	0	0	0	0	0	1
REALPHALGLHCB21	0	2	1	2	2	1	3	0	3	0	0	0	1	3
REBETALGLHCB21	0	1	0	0	0	0	1	0	0	0	0	0	1	1
RHERPATEXPA7	0	2	4	1	0	3	1	0	0	0	0	0	3	2
RYREPEATBNNAPA	0	0	1	0	0	0	0	1	0	0	0	0	0	0
RYREPEATGMGY2	0	0	1	0	0	0	0	1	0	0	0	0	0	0
RYREPEATLEGUMINBOX	0	0	1	0	0	0	0	1	0	0	0	0	0	0
SBOXATRBCS	0	0	2	0	0	0	0	0	0	0	0	0	0	0
SEBFCONSSTPR10A	0	1	0	0	0	0	0	0	0	0	0	0	0	0
SEF1MOTIF	0	0	1	1	1	0	0	0	0	1	0	1	1	0
SEF3MOTIFGM	0	0	0	2	1	0	3	0	1	0	2	0	0	3
SITEIIATCYTC	0	0	0	0	0	0	0	1	3	0	0	0	0	0
SORLIP1AT	0	0	0	3	4	1	2	0	0	0	2	0	1	2
SORLIP2AT	0	0	0	1	0	0	0	0	3	0	1	0	0	0
SORLREP3AT	0	0	0	0	0	0	0	0	0	0	1	0	0	0
SREATMSD	0	3	1	1	0	1	2	1	0	0	0	0	2	2
SURE1STPAT21	0	0	0	0	0	0	0	0	0	0	0	0	1	0
SV40COREENHAN	0	1	1	0	0	0	0	0	1	0	0	0	0	1
TATAPVTRNALEU	0	1	1	0	0	0	0	1	0	1	0	1	1	0
TATCCACHVAL21	0	0	0	1	0	0	0	0	0	0	0	0	0	0
TATCCAOSAMY	0	1	0	1	1	1	2	1	1	0	0	0	1	2
TATCCAYMOTIFOSRAMY3D	0	0	0	1	1	0	0	1	0	0	0	0	0	0
TELOBOXATEEF1AA1	0	0	1	0	0	0	0	0	0	0	0	0	0	0
TGACGTVMAMY	0	1	1	1	0	0	0	0	1	0	0	0	0	1
T/GBOXATPIN2	0	0	1	0	0	0	0	0	0	2	0	2	0	0
TGTCACACMCUCUMISIN	0	0	0	0	0	0	0	1	0	0	0	0	0	0
UP1ATMSD	0	0	0	0	0	0	0	0	1	0	0	0	0	0
UP2ATMSD	0	0	1	0	0	0	0	0	0	0	0	0	0	0
UPRMOTIFIAT	0	0	0	0	0	0	0	0	0	0	0	0	0	1
UPRMOTIFIIAT	0	0	0	1	0	0	0	0	0	0	0	0	0	0
WUSATAg	0	1	0	1	0	0	2	2	0	0	0	0	0	2

## Sheet: Table S8
	Table S8. Differentially expressed SnRK2 genes in in different plant parts (a), and against waterlogging (b), Salinity (c) & Drought (d) condition,
	a. Differentially expressed SnRK2 genes in the 12 samples in different plant parts of Corchorus olitorius (variety Guangfengchangguo) and Corchorus capsularis (variety Yuenuan5hao)
	Gene name	Corchorus olitorius						Corchorus capsularis
		Seedling	Leaf	Stem	Fiber cell	Flower	Fruit	Seedling	Leaf	Stem	Fiber cell	Flower	Fruit
	CoSnRK2.3/CcSnRK2.3	153.255	49.6166	265.923	288.355	60.8984	41.435	202.427	38.688	315.641	283.536	122.15	78.9747
	CoSnRK2.4a/CcSnRK2.4a	24.37	20.5119	17.8745	24.0003	29.47	31.7669	150.135	83.6734	117.07	104.757	85.2398	189.707
	CoSnRK2.4b/CcSnRK2.4b	98.7532	73.6412	120.699	151.843	135.074	149.627	9.21763	30.222	12.1981	16.0503	30.1118	45.9898
	CoSnRK2.5/CcSnRK2.5	34.4855	2.22066	43.3283	60.5728	10.5618	10.1502	32.6851	0	13.5052	32.8082	9.13356	9.0476
	CoSnRK2.6/CcSnRK2.6	49.8487	66.5058	47.1607	34.0129	45.1916	34.9532	48.6001	34.2361	17.2157	13.7192	16.4615	25.1791
	CoSnRK2.7/CcSnRK2.7	89.6037	39.6207	37.5429	94.2459	79.2641	30.9927	195.186	591.15	198.377	509.027	815.197	1071.08
	CoSnRK2.8/CcSnRK2.8	16.9423	34.8404	7.36979	37.5991	18.8417	6.99958	22.8612	193.326	21.8976	33.8919	173.964	42.2001
	b. Differentially expressed SnRK2 genes in the 8 samples in different plant parts of Corchorus olitorius (varietyO-9897) and Corchorus capsularis (variety CVL-1)
	Gene Name	Corchorus olitorius				Corchorus capsularis
		0 hour	4 hour	8 hour	12hour	0 hour	4 hour	8 hour	12hour
	CoSnRK2.3/CcSnRK2.3	81.0408	170.551	223.14	137.471	91.0736	125.363	116.292	121.988
	CoSnRK2.4a/CcSnRK2.4a	3.42984	1.58301	0.405814	2.37654	49.339	60.3151	60.2017	59.5642
	CoSnRK2.4b/CcSnRK2.4b	69.6679	80.5562	90.4554	125.275	14.3355	5.64565	7.38336	7.0462
	CoSnRK2.5/CcSnRK2.5	113.876	72.4979	48.195	67.9684	63.5764	17.9854	23.1434	24.2929
	CoSnRK2.6/CcSnRK2.6	9.96549	19.318	25.0797	24.5421	5.089	12.1975	16.8526	16.6253
	CoSnRK2.7/CcSnRK2.7	4.15544	19.3526	9.88349	10.6947	214.702	148.248	208.152	104.298
	CoSnRK2.8/CcSnRK2.8	4.836	101.015	205.336	17.819	14.6733	71.4806	58.1786	67.518
	c. Differentially expressed SnRK2 genes in the 12 samples under salinity condition of Corchorus olitorius (Salt-sensitive accession NY/253C NY and Salt tolerant variety TC) and Corchorus capsularis (Yueyuan No.5 YY)
	Gene ID	C. olitorius (Salt tolerant)				C. olitorius (Salt Sensitive)				C. capsularis
		TCCR	TCSR	TCCL	TCSL	NYCR	NYSR	NYCL	NYSL	YYCR	YYSR	YYCL	YYSL
	CoSnRK2.3/CcSnRK2.3	169.463	193.588	10.3661	10.4367	93.4902	86.5813	14.274	13.3293	95.1836	109.517	33.5581	70.5433
	CoSnRK2.4a/CcSnRK2.4a	17.7597	10.7781	10.5362	10.2772	23.8853	36.5902	10.9738	10.4498	17.3713	13.9376	21.5274	17.4256
	CoSnRK2.4b/CcSnRK2.4b	84.1591	69.7176	39.5288	60.72	61.7586	58.5815	52.2002	90.5466	128.561	101.257	76.8094	97.4668
	CoSnRK2.5/CcSnRK2.5	142.038	296.854	1.03474	17.9553	61.5446	105.831	3.44157	24.6912	55.6221	86.0494	2.53674	20.4281
	CoSnRK2.6/CcSnRK2.6	56.3332	80.4161	62.7654	63.6192	47.1099	35.5211	35.8321	38.005	14.4293	8.74009	19.91	27.6132
	CoSnRK2.7/CcSnRK2.7	34.8404	96.193	34.8404	96.193	36.2365	27.9177	10.6036	24.2076	547.548	788.237	238.94	204.344
	CoSnRK2.8/CcSnRK2.8	87.6572	151.33	8.43338	6.27863	23.1481	26.0514	5.53699	3.68571	80.5882	98.9355	56.9873	51.0459
	d. Differentially expressedSnRK2 genes in the four samples under drought condition of Corchorus olitorius (NY/253C NY) and Corchorus capsularis (Yueyuan No.5 YY)
	Gene ID	C. olitorius		C. capsularis
		GF Control	GF drought stressed	YY Control	YY drought-stressed
	CoSnRK2.3/CcSnRK2.3	183.839	243.713	298.45	337.124
	CoSnRK2.4A/CcSnRK2.4A	16.0228	17.2387	218.158	196.526
	CoSnRK2.4b/CcSnRK2.4b	170.004	138.15	31.4772	20.1794
	CoSnRK2.5/CcSnRK2.5	17.8913	25.0675	37.0923	37.8549
	CoSnRK2.6/CcSnRK2.6	67.0994	91.2051	50.1108	44.4873
	CoSnRK2.7/CcSnRK2.7	12.9118	29.8576	315.562	369.791
	CoSnRK2.8/CcSnRK2.8	25.5394	30.3617	24.0963	43.4418

## Sheet: Table S9
	Table S9. Genome-wide identification and classification of SnRK2 genes in 21 plant species.
	Plant Species	Scientific Name	SnRK2 genes	Reference
	Arabidopsis	Arabidopsis thaliana	10	Saha, et al. 2014
	Poplar	Populus trichocarpa	14	Huang, et al, 2017
	Amborella	Amborella trichopoda	4	Huang, et al, 2015
	Grape	Vitis vinifera	8	Huang, et al, 2016
	Papaya	Carica papaya	6	Huang, et al, 2019
	Turnip	Brassica rapa	15	Huang, et al, 2020
	Mungbean	Vigna radiata	12	Fatima, et al, 2020
	Cotton	Gossypium hirsutum	20	Liu, et al, 2017
	Rice	Oryza Sativa	10	Saha, et al. 2014
	Maize	Zea mays	11	Huai, et al, 2008
	Soybean	Glycine max	22	Zhao, et al. 2017
	Sorghum	Sorghum bicolor	10	Li, L. B. et al. 2010
	Ammopiptanthus	Ammopiptanthus nanus	11	Tang, et al, 2021
	Sugar beet	Beta vulgaris L.	6	Wu, et al, 2020
	Pepper	Capsicum annuum	9	Wu, et al, 2020
	Rubber	Hevea brasiliensis	10	Guo, et al, 2017
	Eucalyptus	Eucalyptus grandis	8	Wang, et al, 2019
	Sugarcane	Saccharum officinarum	10	Li, et al, 2017
	Apple	Malus prunifolia	12	Shao, et al, 2014
	Wheat	Triticum aestivum	10	Zhang, et al, 2016
	Dark Jute	Corchorus olitorius	7	This article
	Deshi jute	Corchorus capsuylaris	7	This article
